# Supplementary material for: Vision-Based Detection and Distance Estimation of Micro Unmanned Aerial Vehicles
Source: Sensors (Basel). 2015 Sep 18;15(9):23805–46. doi: 10.3390/s150923805 (PMC4610563; doi:10.3390/s150923805)
Supplement: Supplementary File 1 [file sensors-15-23805-s001.zip]

Archive with 4 entries (3 files):
- sensors-15-23805-supplementary/
- sensors-15-23805-supplementary/Collision-Course-and-no-mUAV-Tests.mp4
- sensors-15-23805-supplementary/Maximum-Detection-Distance-Experiment.mp4
- sensors-15-23805-supplementary/Overall-Performance.mp4
